# Supplementary material for: AFAL: a web service for profiling amino acids surrounding ligands in proteins
Source: J Comput Aided Mol Des. 2014 Aug 2;28(11):1069–76. doi: 10.1007/s10822-014-9783-6 (PMC4241235; doi:10.1007/s10822-014-9783-6)
Supplement: Supplementary file 1 — Supplementary material 1 (XLSX 33 kb) [file 10822_2014_9783_MOESM1_ESM.xlsx]

## Sheet: Hoja1
	Supplementary Table 1 - Frequency of occurrence of each amino acid in proteins in general (ALL) and in particular protein families for all proteins available in the PDB data base (percentual).
	Amino Acid	Oxidoreductases (%)	Transferases (%)	Hydrolases (%)	Lyases (%)	Isomerases (%)	Ligases (%)	ALL (%)
	alanine - ala - A	8.78	7.87	7.74	9.36	9.11	8.09	8.21
	cysteine - cys - C	1.86	2.05	2.27	1.88	1.86	2.08	2.06
	aspartic acid - asp - D	5.99	6.01	6.18	6.15	6.20	6.12	6.08
	glutamic acid - glu - E	7.06	7.65	6.84	7.22	7.64	8.19	7.25
	phenylalanine - phe - F	4.02	3.70	3.64	3.61	3.77	3.87	3.75
	glycine - gly - G	7.61	6.75	7.47	7.60	7.85	7.28	7.31
	histidine - his - H	3.08	2.96	2.75	3.09	3.09	2.84	2.93
	isoleucine - ile - I	5.80	6.21	6.04	6.08	6.17	6.04	6.05
	lysine - lys - K	5.15	5.70	5.29	5.20	5.39	5.52	5.39
	leucine - leu - L	8.34	9.00	8.09	8.73	8.13	8.72	8.49
	methionine - met - M	2.34	2.42	2.05	2.35	2.31	2.29	2.27
	asparagine - asn - N	4.45	4.31	4.97	4.29	4.31	4.12	4.55
	proline - pro - P	5.17	4.76	4.75	4.80	4.66	5.06	4.86
	glutamine - gln - Q	3.57	3.77	3.96	3.68	3.57	3.62	3.77
	arginine - arg - R	4.72	5.12	4.55	4.82	4.95	5.36	4.83
	serine - ser - S	5.57	5.84	6.41	5.54	5.31	5.28	5.89
	threonine - thr - T	5.14	4.92	5.44	4.86	4.88	4.67	5.12
	valine - val - V	6.86	6.59	6.41	6.53	6.71	6.57	6.59
	tryptophan - trp - W	1.40	1.14	1.54	1.18	1.23	1.10	1.33
	tyrosine - tyr - Y	3.08	3.24	3.61	3.03	2.86	3.19	3.29
