# Supplementary material for: AFAL: a web service for profiling amino acids surrounding ligands in proteins
Source: J Comput Aided Mol Des. 2014 Aug 2;28(11):1069–76. doi: 10.1007/s10822-014-9783-6 (PMC4241235; doi:10.1007/s10822-014-9783-6)
Supplement: Supplementary file 3 — Supplementary material 3 (XLSX 76 kb) [file 10822_2014_9783_MOESM3_ESM.xlsx]

## Sheet: Common contacts
	Supplementary Table 3 - Types of interactions suggested on base of the R(AA)-ligand distance
	AminoAcid	R(AA)	Distance(*)	L-O-	L-OH	L-CH3	L-phenyl	H+	L-S=	L-NH2	M(Fe,Cu,Zn)**				Interaction types
	MET	-S-CH3	short	acp	acp wei	hpc	neb hpc	acp ioi	acp irp	acp neb	acp irp ioi				Atomic repulsion	acp
			medium	ioi	wei	hpc	hpc	ioi	irp	neb	ioi				Hydrogen bridge	hyb
			large	vdw	vdw	vdw	vdw	vdw	vdw	vdw	Ioi vdw				Hydrophobic contact	hpc
	VAL	-CH(CH3)2	short	acp hpc	acp hpc	acp hpc	acp hpc	acp irp	acp neb	acp nqn	acp nqn				Ionic interaction	ioi
			medium	hpc	hpc wga	hpc	hpc	nqn	neb nqn	nqn	nqn				Ionic repulsion	irp
			large	vdw	vdw	vdw	vdw	vdw	vdw	vdw	vdw				Neutral bond	neb
	GLU	-C(CO)OH	short	acp irp ioi	acp	acp wga	acp wei	acp ioi	acp ioi	acp ioi neb	acp ioi				Non chemical interaction	nqn
			medium	ioi hyb	wga wei	wei	wei	ioi wga wei	ioi wga wei	neb wei	ioi				Pi-cation	pic
			large	vdw	vdw	vdw	vdw	vdw	vdw	vdw	vdw				Van der waals	vdw
	ASN	-C(O)NH2	short	acp ioi* neb	acp ioi* neb	acp wei	acp pic*	acp ioi*	acp ioi* neb	acp ioi* neb	Acp irp* ioi*				Weak beta or gamma carbon elctrostatic atraction	wga
			medium	neb	neb	wei	pic* wei	ioi wei	neb hyb	neb wei	ioi* wei				Weak electroctatic interaction	wei
			large	vdw	vdw	vdw	vdw	vdw	vdw	vdw	vdw
	SER	-CH2OH	short	acp irp ioi	acp wei	acp hpc	acp hpc	acp ioi*	acp ioi* neb	acp ioi* neb	Acp irp* ioi*				Observations
			medium	ioi* wei	wei	wei	wei	ioi* wei	neb hyb	neb wei	ioi* wei				*= interaction with a ionized R of the AA
			large	vdw	vdw	vdw	vdw	vdw	vdw	vdw	vdw				Between ( ) = less probabile
	LEU	-CH2-CHCH3	short	acp hpc	acp hpc	acp hpc	acp hpc	acp irp	acp neb	acp nqn	acp nqn
			medium	hpc	hpc wga	hpc	hpc	nqn	neb nqn	nqn	nqn
			large	vdw	vdw	vdw	vdw	vdw	vdw	vdw	vdw				Distance ranges (Å)
	ARG	-(CH2)3-NH-C(NH)NH2	short	acp ioi* neb	acp ioi* (neb)	acp wei	acp pic*	acp irp*	acp ioi* neb	acp ioi* neb	Acp irp* ioi*				Short = 0,1 < X < 1,5
			medium	neb	(neb) wei	wei	pic* wei	irp* wei	neb hyb	neb wei	ioi* wei				Medium = 1,6 < X < 3,0
			large	vdw	vdw	vdw	vdw	vdw	vdw	vdw	vdw				Large = 3,1 < X < 5,0 or more
	LYS	-(CH2)4-NH2	short	acp ioi* neb	acp ioi* (neb)	acp wei	acp pic*	acp irp*	acp ioi* neb	acp ioi* neb	Acp irp* ioi*				Order
			medium	neb	(neb) wei	wei	pic* wei	irp* wei	neb hyb	neb wei	ioi* wei				lower distance → upper distance
			large	vdw	vdw	vdw	vdw	vdw	vdw	vdw	vdw
	ALA	-C(AA)HCH3	short	acp hpc	acp hpc	acp hpc	acp hpc	acp irp	acp neb	acp nqn	acp nqn
			medium	hpc	hpc wga	hpc	hpc	nqn	neb nqn	nqn	nqn
			large	vdw	vdw	vdw	vdw	vdw	vdw	vdw	vdw
	GLY	-C(AA)H2	short	acp wei	acp wei	acp wei	acp wei	acp wei	acp wei	acp wei	acp wei
			medium	wei	wei	wei	wei	wei	wei	wei	wei
			large	vdw	vdw	vdw	vdw	vdw	vdw	vdw	vdw
	THR	-CH(OH)CH3	short	acp irp ioi	acp wei	acp hpc	acp hpc	acp ioi*	acp ioi* neb	acp ioi* neb	Acp irp* ioi*
			medium	ioi* wei	wei	wei	wei	ioi* wei	neb hyb	neb wei	ioi* wei
			large	vdw	vdw	vdw	vdw	vdw	vdw	vdw	vdw
	PRO	-CH-(CH2)3-NH-ring	short	acp neb ioi	acp wei	acp hpc	acp hpc	acp ioi	acp neb	acp ioi	acp irp pic
			medium	Neb ioi wei	wei	hpc wei	hpc wei	ioi wei	neb ioi wei	ioi wei	Pic ioi wei
			large	vdw	vdw	vdw	vdw	vdw	vdw	vdw	vdw
	ILE	-CH(CH3)-CH2-CH3	short	acp hpc	acp hpc	acp hpc	acp hpc	acp irp	acp neb	acp nqn	acp nqn
			medium	hpc	hpc wga	hpc	hpc	nqn	neb nqn	nqn	nqn
			large	vdw	vdw	vdw	vdw	vdw	vdw	vdw	vdw
	GLN	-(CH2)2-C(O)NH2	short	acp ioi* neb	acp ioi* neb	acp wei	acp pic*	acp ioi*	acp ioi* neb	acp ioi* neb	Acp irp* ioi*
			medium	neb	neb	wei	pic* wei	ioi wei	neb hyb	neb wei	ioi* wei
			large	vdw	vdw	vdw	vdw	vdw	vdw	vdw	vdw
	ASP	-CH2-C(O)OH	short	acp irp ioi	acp	acp wga	acp wei	acp ioi	acp ioi	acp ioi*neb	acp ioi*
			medium	ioi hyb	wga wei	wei	wei	ioi wga wei	ioi wga wei	neb wei	ioi
			large	vdw	vdw	vdw	vdw	vdw	vdw	vdw	vdw
	HIS	CH2-CH2NHCH2Nring	short	acp neb ioi	acp wei	acp hpc	acp hpc	acp ioi	acp neb	acp ioi	acp irp pic
			medium	Neb ioi wei	wei	hpc wei	hpc wei	ioi wei	neb ioi wei	ioi wei	Pic ioi wei
			large	vdw	vdw	vdw	vdw	vdw	vdw	vdw	vdw
	TYR	-(CH2)-phenyl-OH	short	acp irp* ioi*	acp wei	acp hpc	acp hpc	acp ioi*	acp ioi* neb	acp ioi* neb	Acp irp* pic ioi*
			medium	ioi* wei	wei	Hcp wei	Hcp wei	ioi* wei	neb wei	neb wei	Pic ioi* wei
			large	vdw	vdw	vdw	vdw	vdw	vdw	vdw	vdw
	PHE	-CH2-phenyl	short	acp ioi	acp hpc	acp hpc	acp hpc	acp wei	acp ioi	acp hpc	Acp irp* pic ioi*
			medium	ioi wei	hpc wei	hpc wei	hpc wei	wei	ioi wei	hpc wei	Pic ioi* wei
			large	vdw	vdw	vdw	vdw	vdw	vdw	vdw	vdw
	CYS	-CH2-SH	short	acp irp*hyb	acp hyb* neb*	acp hpc	acp hpc	acp ioi*	acp irp* wei	acp ioi* neb	Acp irp* ioi*
			medium	hyb neb wei	neb* wei	wei	wei	ioi* wei	wei	neb wei	ioi* wei
			large	vdw	vdw	vdw	vdw	vdw	vdw	vdw	vdw
	TRP	-(CH2)-biring	short	acp neb ioi	acp wei	acp hpc	acp hpc	acp ioi	acp neb	acp ioi	acp irp pic
			medium	Neb ioi wei	wei	hpc wei	hpc wei	ioi wei	neb ioi wei	ioi wei	Pic ioi wei
			large	vdw	vdw	vdw	vdw	vdw	vdw	vdw	vdw
	References
	hydrophobic contact	Zhou, Y., & Linhananta, A. (2002). Role of Hydrophilic and Hydrophobic Contacts in Folding of the Second ␤ -Hairpin Fragment of Protein G : Molecular Dynamics Simulation Studies of an All-Atom Model, 162(October 2001), 154–162.
	hydrogen bonds	Stojanovi, S., & Zari, S. D. (2009). Hydrogen Bonds and Hydrophobic Interactions of Porphyrins in Porphyrin-Containing Proteins, (January 2007), 34–41.
		Xu, D., Tsai, C. J., & Nussinov, R. (1997). Hydrogen bonds and salt bridges across protein-protein interfaces. Protein engineering, 10(9), 999–1012.
	anion–aromatic interaction	Schwans, J. P., Sunden, F., Lassila, J. K., Gonzalez, A., Tsai, Y., & Herschlag, D. (2013). Use of anion-aromatic interactions to position the general base in the ketosteroid isomerase active site. Proceedings of the National Academy of Sciences of the United States of America, 110(28), 11308–13.
	salt bridges	Tintori, C., Veljkovic, N., Veljkovic, V., & Botta, M. (2010). Computational studies of the interaction between the HIV-1 integrase tetramer and the cofactor LEDGF/p75: insights from molecular dynamics simulations and the informational spectrum method. Proteins, 78(16), 3396–408.
	π interactions	Mao, L., Wang, Y., Liu, Y., & Hu, X. (2004). Molecular determinants for ATP-binding in proteins: a data mining and quantum chemical analysis. Journal of molecular biology, 336(3), 787–807.
	Electrostatic Interactions	Kumar, S., & Nussinov, R. (2002). Close-range electrostatic interactions in proteins. Chembiochem : a European journal of chemical biology, 3(7), 604–17.
		Leach, A. R. (2001). Molecular Modelling. principles and applications. Prentice Hall; 2 edition (April 9, 2001).
